# Supplementary material for: miR‐AB, a miRNA‐based shRNA viral toolkit for multicolor‐barcoded multiplex RNAi at a single‐cell level
Source: EMBO Rep. 2022 Feb 24;23(4):e53691. doi: 10.15252/embr.202153691 (PMC8982575; doi:10.15252/embr.202153691)
Supplement: Supplementary file 3 — miR‐AB_Oligos_Tool [file EMBR-23-e53691-s003.xlsx]

## Sheet: miR-AB Oligo Tool
#	Gene	shRNA	97bp sequence from SplashRNA/shERWOOD (5'-3' direction)		miR-AB oligo (sense) (5'-3' direction)	miR-AB oligo (antisense) (5'-3' direction)	Antisense of the 97bp sequence
1	Human FAS	sh1	TGCTGTTGACAGTGAGCGCAGTGTTTGAAAAGATTCTTAATAGTGAAGCCACAGATGTATTAAGAATCTTTTCAAACACTATGCCTACTGCCTCGGA	→	GATCCGCAGTGTTTGAAAAGATTCTTAATAGTGAAGCCACAGATGTATTAAGAATCTTTTCAAACACTATGGGCC	CATAGTGTTTGAAAAGATTCTTAATACATCTGTGGCTTCACTATTAAGAATCTTTTCAAACACTGCG	TCCGAGGCAGTAGGCATAGTGTTTGAAAAGATTCTTAATACATCTGTGGCTTCACTATTAAGAATCTTTTCAAACACTGCGCTCACTGTCAACAGCA		T	G	C	T	G	T	T	G	A	C	A	G	T	G	A	G	C	G	C	A	G	T	G	T	T	T	G	A	A	A	A	G	A	T	T	C	T	T	A	A	T
2	Human FAS	sh2	TGCTGTTGACAGTGAGCGATCCAAGGATGTTTAAAATCTATAGTGAAGCCACAGATGTATAGATTTTAAACATCCTTGGAGTGCCTACTGCCTCGGA	→	GATCCGATCCAAGGATGTTTAAAATCTATAGTGAAGCCACAGATGTATAGATTTTAAACATCCTTGGAGTGGGCC	CACTCCAAGGATGTTTAAAATCTATACATCTGTGGCTTCACTATAGATTTTAAACATCCTTGGATCG	TCCGAGGCAGTAGGCACTCCAAGGATGTTTAAAATCTATACATCTGTGGCTTCACTATAGATTTTAAACATCCTTGGATCGCTCACTGTCAACAGCA		T	G	C	T	G	T	T	G	A	C	A	G	T	G	A	G	C	G	A	T	C	C	A	A	G	G	A	T	G	T	T	T	A	A	A	A	T	C	T	A	T
3				→
4				→
5				→
6				→
7				→
8				→
9				→
10				→
11				→
12				→
13				→
14				→
15				→
16				→
17				→
18				→
19				→
20				→
21				→
22				→
23				→
24				→
25				→
26				→
27				→
28				→
29				→
30				→
31				→
32				→
33				→
34				→
35				→
36				→
37				→
38				→
39				→
40				→
41				→
42				→
43				→
44				→
45				→
46				→
47				→
48				→
49				→
50				→
51				→
52				→
53				→
54				→
55				→
56				→
57				→
58				→
59				→
60				→
61				→
62				→
63				→
64				→
65				→
66				→
67				→
68				→
69				→
70				→
71				→
72				→
73				→
74				→
75				→
76				→
77				→
78				→
79				→
80				→
81				→
82				→
83				→
84				→
85				→
86				→
87				→
88				→
89				→
90				→
91				→
92				→
93				→
94				→
95				→
96				→
97				→
98				→
99				→
100				→
101				→
102				→
103				→
104				→
105				→
106				→
107				→
108				→
109				→
110				→
111				→
112				→
113				→
114				→
115				→
116				→
117				→
118				→
119				→
120				→
121				→
122				→
123				→
124				→
125				→
126				→
127				→
128				→
129				→
130				→
131				→
132				→
133				→
134				→
135				→
136				→
137				→
138				→
139				→
140				→
141				→
142				→
143				→
144				→
145				→
146				→
147				→
148				→
149				→
150				→
151				→
152				→
153				→
154				→
155				→
156				→
157				→
158				→
159				→
160				→
161				→
162				→
163				→
164				→
165				→
166				→
167				→
168				→
169				→
170				→
171				→
172				→
173				→
174				→
175				→
176				→
177				→
178				→
179				→
180				→
181				→
182				→
183				→
184				→
185				→
186				→
187				→
188				→
189				→
190				→
191				→
192				→
193				→
194				→
195				→
196				→
197				→
198				→
199				→
200				→
201				→
202				→
203				→
204				→
205				→
206				→
207				→
208				→
209				→
210				→
211				→
212				→
213				→
214				→
215				→
216				→
217				→
218				→
219				→
220				→
221				→
222				→
223				→
224				→
225				→
226				→
227				→
228				→
229				→
230				→
231				→
232				→
233				→
234				→
235				→
236				→
237				→
238				→
239				→
240				→
241				→
242				→
243				→
244				→
245				→
246				→
247				→
248				→
249				→
250				→
251				→
252				→
253				→
254				→
255				→
256				→
257				→
258				→
259				→
260				→
261				→
262				→
263				→
264				→
265				→
266				→
267				→
268				→
269				→
270				→
271				→
272				→
273				→
274				→
275				→
276				→
277				→
278				→
279				→
280				→
281				→
282				→
283				→
284				→
285				→
286				→
287				→
288				→
289				→
290				→
291				→
292				→
293				→
294				→
295				→
296				→
297				→
298				→
299				→
300				→
301				→
302				→
303				→
304				→
305				→
306				→
307				→
308				→
309				→
310				→
311				→
312				→
313				→
314				→
315				→
316				→
317				→
318				→
319				→
320				→
321				→
322				→
323				→
324				→
325				→
326				→
327				→
328				→
329				→
330				→
331				→
332				→
333				→
334				→
335				→
336				→
337				→
338				→
339				→
340				→
341				→
342				→
343				→
344				→
345				→
346				→
347				→
348				→
349				→
350				→
351				→
352				→
353				→
354				→
355				→
356				→
357				→
358				→
359				→
360				→
361				→
362				→
363				→
364				→
365				→
366				→
367				→
368				→
369				→
370				→
371				→
372				→
373				→
374				→
375				→
376				→
377				→
378				→
379				→
380				→
381				→
382				→
383				→
384				→
385				→
386				→
387				→
388				→
389				→
390				→
391				→
392				→
393				→
394				→
395				→
396				→
397				→
398				→
399				→
400				→
401				→
402				→
403				→
404				→
405				→
406				→
407				→
408				→
409				→
410				→
411				→
412				→
413				→
414				→
415				→
416				→
417				→
418				→
419				→
420				→
421				→
422				→
423				→
424				→
425				→
426				→
427				→
428				→
429				→
430				→
431				→
432				→
433				→
434				→
435				→
436				→
437				→
438				→
439				→
440				→
441				→
442				→
443				→
444				→
445				→
446				→
447				→
448				→
449				→
450				→
451				→
452				→
453				→
454				→
455				→
456				→
457				→
458				→
459				→
460				→
461				→
462				→
463				→
464				→
465				→
466				→
467				→
468				→
469				→
470				→
471				→
472				→
473				→
474				→
475				→
476				→
477				→
478				→
479				→
480				→
481				→
482				→
483				→
484				→
485				→
486				→
487				→
488				→
489				→
490				→
491				→
492				→
493				→
494				→
495				→
496				→
497				→
498				→
499				→
500				→
501				→
502				→
503				→
504				→
505				→
506				→
507				→
508				→
509				→
510				→
511				→
512				→
513				→
514				→
515				→
516				→
517				→
518				→
519				→
520				→
521				→
522				→
523				→
524				→
525				→
526				→
527				→
528				→
529				→
530				→
531				→
532				→
533				→
534				→
535				→
536				→
537				→
538				→
539				→
540				→
541				→
542				→
543				→
544				→
545				→
546				→
547				→
548				→
549				→
550				→
551				→
552				→
553				→
554				→
555				→
556				→
557				→
558				→
559				→
560				→
561				→
562				→
563				→
564				→
565				→
566				→
567				→
568				→
569				→
570				→
571				→
572				→
573				→
574				→
575				→
576				→
577				→
578				→
579				→
580				→
581				→
582				→
583				→
584				→
585				→
586				→
587				→
588				→
589				→
590				→
591				→
592				→
593				→
594				→
595				→
596				→
597				→
598				→
599				→
600				→
601				→
602				→
603				→
604				→
605				→
606				→
607				→
608				→
609				→
610				→
611				→
612				→
613				→
614				→
615				→
616				→
617				→
618				→
619				→
620				→
621				→
622				→
623				→
624				→
625				→
626				→
627				→
628				→
629				→
630				→
631				→
632				→
633				→
634				→
635				→
636				→
637				→
638				→
639				→
640				→
641				→
642				→
643				→
644				→
645				→
646				→
647				→
648				→
649				→
650				→
651				→
652				→
653				→
654				→
655				→
656				→
657				→
658				→
659				→
660				→
661				→
662				→
663				→
664				→
665				→
666				→
667				→
668				→
669				→
670				→
671				→
672				→
673				→
674				→
675				→
676				→
677				→
678				→
679				→
680				→
681				→
682				→
683				→
684				→
685				→
686				→
687				→
688				→
689				→
690				→
691				→
692				→
693				→
694				→
695				→
696				→
697				→
698				→
699				→
700				→
701				→
702				→
703				→
704				→
705				→
706				→
707				→
708				→
709				→
710				→
711				→
712				→
713				→
714				→
715				→
716				→
717				→
718				→
719				→
720				→
721				→
722				→
723				→
724				→
725				→
726				→
727				→
728				→
729				→
730				→
731				→
732				→
733				→
734				→
735				→
736				→
737				→
738				→
739				→
740				→
741				→
742				→
743				→
744				→
745				→
746				→
747				→
748				→
749				→
750				→
751				→
752				→
753				→
754				→
755				→
756				→
757				→
758				→
759				→
760				→
761				→
762				→
763				→
764				→
765				→
766				→
767				→
768				→
769				→
770				→
771				→
772				→
773				→
774				→
775				→
776				→
777				→
778				→
779				→
780				→
781				→
782				→
783				→
784				→
785				→
786				→
787				→
788				→
789				→
790				→
791				→
792				→
793				→
794				→
795				→
796				→
797				→
798				→
799				→
800				→
801				→
802				→
803				→
804				→
805				→
806				→
807				→
808				→
809				→
810				→
811				→
812				→
813				→
814				→
815				→
816				→
817				→
818				→
819				→
820				→
821				→
822				→
823				→
824				→
825				→
826				→
827				→
828				→
829				→
830				→
831				→
832				→
833				→
834				→
835				→
836				→
837				→
838				→
839				→
840				→
841				→
842				→
843				→
844				→
845				→
846				→
847				→
848				→
849				→
850				→
851				→
852				→
853				→
854				→
855				→
856				→
857				→
858				→
859				→
860				→
861				→
862				→
863				→
864				→
865				→
866				→
867				→
868				→
869				→
870				→
871				→
872				→
873				→
874				→
875				→
876				→
877				→
878				→
879				→
880				→
881				→
882				→
883				→
884				→
885				→
886				→
887				→
888				→
889				→
890				→
891				→
892				→
893				→
894				→
895				→
896				→
897				→
898				→
899				→
900				→
901				→
902				→
903				→
904				→
905				→
906				→
907				→
908				→
909				→
910				→
911				→
912				→
913				→
914				→
915				→
916				→
917				→
918				→
919				→
920				→
921				→
922				→
923				→
924				→
925				→
926				→
927				→
928				→
929				→
930				→
931				→
932				→
933				→
934				→
935				→
936				→
937				→
938				→
939				→
940				→
941				→
942				→
943				→
944				→
945				→
946				→
947				→
948				→
949				→
950				→
951				→
952				→
953				→
954				→
955				→
956				→
957				→
958				→
959				→
960				→
961				→
962				→
963				→
964				→
965				→
966				→
967				→
968				→
969				→
970				→
971				→
972				→
973				→
974				→
975				→
976				→
977				→
978				→
979				→
980				→
981				→
982				→
983				→
984				→
985				→
986				→
987				→
988				→
989				→
990				→
991				→
992				→
993				→
994				→
995				→
996				→
997				→
998				→
999				→
1000				→
[truncated: 153 more columns]
